# Supplementary material for: The phase average wavelength of alpha rhythm in EEG signals of patients with Parkinson’s disease combined with cognitive impairment
Source: PLoS One. 2026 Apr 22;21(4):e0344786. doi: 10.1371/journal.pone.0344786 (PMC13102212; doi:10.1371/journal.pone.0344786)
Supplement: S3 File — (XLSX) [file pone.0344786.s003.xlsx]

## Sheet: NC
Number	SEX(M1/F2）	Age	Fp1	Fp2	F3	F4	C3	C4	P3	P4	O1	O2	F7	F8	T3	T4	T5	T6
1	2	51	0.1	0.1	0.1	0.1	0.1	0.1	0.1	0.1	0.09	0.09	0.1	0.1	0.1	0.09	0.09	0.09
2	2	53	0.09766	0.09766	0.10156	0.10156	0.10156	0.09766	0.09766	0.09375	0.09375	0.09375	0.09766	0.09766	0.09766	0.09766	0.09766	0.09766
3	2	55	0.09766	0.09766	0.09766	0.09766	0.10156	0.10156	0.10547	0.10547	0.10547	0.10547	0.09766	0.09766	0.10547	0.09766	0.10547	0.10156
4	2	56	0.10156	0.10156	0.10156	0.09766	0.09766	0.09766	0.08984	0.08984	0.08984	0.08984	0.10156	0.09766	0.09766	0.09766	0.09375	0.09375
5	1	57	0.09766	0.11328	0.09766	0.09766	0.09766	0.09766	0.09375	0.09766	0.09375	0.09766	0.09766	0.09766	0.09375	0.09766	0.09375	0.09766
6	1	59	0.10156	0.10547	0.10547	0.10547	0.10547	0.10547	0.10156	0.10156	0.10547	0.10156	0.10156	0.10938	0.09766	0.10547	0.10547	0.10547
7	1	59	0.11	0.11	0.11	0.11	0.1	0.1	0.1	0.1	0.1	0.1	0.11	0.11	0.1	0.1	0.11	0.11
8	1	60	0.09766	0.10547	0.10156	0.10547	0.10156	0.10547	0.10156	0.10547	0.10156	0.10156	0.10938	0.11719	0.10156	0.10547	0.10156	0.10156
9	1	60	0.12	0.11	0.12	0.12	0.12	0.11	0.11	0.11	0.11	0.11	0.12	0.11	0.11	0.11	0.12	0.11
10	1	61	0.12	0.11	0.1	0.1	0.09	0.09	0.09	0.09	0.09	0.09	0.11	0.1	0.1	0.09	0.09	0.09
11	2	61	0.12	0.12	0.12	0.12	0.12	0.12	0.12	0.12	0.12	0.12	0.12	0.12	0.12	0.12	0.12	0.12
12	2	64	0.10156	0.10156	0.10156	0.09766	0.10156	0.10156	0.09766	0.09766	0.09766	0.09766	0.10547	0.10938	0.10547	0.10156	0.125	0.10156
13	1	65	0.11	0.12	0.11	0.12	0.11	0.12	0.1	0.11	0.1	0.11	0.11	0.14	0.1	0.15	0.1	0.12
14	1	65	0.11	0.11	0.11	0.11	0.11	0.11	0.11	0.11	0.11	0.11	0.12	0.11	0.11	0.11	0.11	0.11
15	2	65	0.1	0.1	0.1	0.1	0.1	0.1	0.09	0.1	0.1	0.09	0.1	0.1	0.1	0.1	0.09	0.1
16	1	65	0.11	0.11	0.11	0.11	0.1	0.1	0.1	0.1	0.11	0.11	0.11	0.11	0.11	0.1	0.1	0.1
17	1	66	0.10547	0.10156	0.10156	0.09766	0.10156	0.09766	0.09766	0.09766	0.09766	0.09766	0.10547	0.10156	0.10547	0.10156	0.10156	0.09766
18	2	69	0.09766	0.09375	0.09375	0.09375	0.09375	0.08984	0.08984	0.08984	0.08984	0.08984	0.09766	0.09375	0.08984	0.08984	0.08984	0.08984
19	2	69	0.09766	0.09766	0.09766	0.09766	0.09766	0.09766	0.09766	0.09766	0.09766	0.09766	0.09766	0.09766	0.09766	0.09766	0.09766	0.09766
20	1	70	0.11719	0.12891	0.10547	0.12109	0.10156	0.125	0.09766	0.11719	0.10156	0.13672	0.12109	0.13281	0.11328	0.125	0.11719	0.12109
21	1	70	0.10547	0.10156	0.10547	0.10156	0.10156	0.10156	0.10156	0.10156	0.10156	0.10156	0.10156	0.10156	0.10156	0.09766	0.10156	0.10547
22	2	70	0.1	0.1	0.1	0.1	0.11	0.1	0.1	0.1	0.09	0.1	0.1	0.1	0.1	0.1	0.1	0.1
23	2	70	0.11	0.11	0.11	0.11	0.1	0.1	0.1	0.1	0.1	0.1	0.11	0.11	0.1	0.1	0.1	0.1
24	2	70	0.12	0.12	0.12	0.12	0.11	0.12	0.11	0.11	0.12	0.11	0.12	0.12	0.12	0.12	0.12	0.12
25	2	71	0.11	0.11	0.11	0.11	0.1	0.1	0.1	0.1	0.1	0.1	0.11	0.11	0.1	0.11	0.11	0.11
26	1	72	0.11	0.12	0.11	0.11	0.11	0.11	0.11	0.11	0.11	0.11	0.11	0.11	0.11	0.11	0.11	0.11
27	1	72	0.1	0.1	0.1	0.1	0.1	0.1	0.1	0.1	0.09	0.09	0.1	0.1	0.1	0.09	0.09	0.09
28	1	73	0.12	0.12	0.11	0.12	0.11	0.12	0.1	0.11	0.11	0.11	0.12	0.11	0.11	0.11	0.1	0.11
29	2	75	0.11	0.11	0.1	0.1	0.1	0.1	0.09	0.09	0.09	0.1	0.1	0.11	0.1	0.1	0.1	0.1
30	1	83	0.11	0.11	0.11	0.11	0.11	0.11	0.1	0.1	0.1	0.11	0.11	0.11	0.1	0.11	0.11	0.11

## Sheet: PD-NC
Number	SEX(M1/F2）	Age	Fp1	Fp2	F3	F4	C3	C4	P3	P4	O1	O2	F7	F8	T3	T4	T5	T6
1	2	77	0.10547	0.10547	0.10156	0.09766	0.09766	0.09766	0.10547	0.10156	0.10547	0.10547	0.10547	0.10156	0.09766	0.10547	0.10547	0.10156
2	2	66	0.09375	0.09375	0.09375	0.09375	0.09375	0.09375	0.09375	0.09375	0.09375	0.09375	0.09766	0.09375	0.09766	0.08984	0.09375	0.09375
3	1	81	0.10938	0.10938	0.10938	0.10938	0.10938	0.10938	0.10547	0.10938	0.10938	0.10938	0.10938	0.10938	0.10938	0.10156	0.10938	0.10938
4	2	54	0.12891	0.13281	0.12891	0.12891	0.13281	0.12891	0.13281	0.13281	0.12891	0.13281	0.12891	0.12891	0.13281	0.12891	0.12891	0.13281
5	1	61	0.1	0.1	0.1	0.1	0.1	0.1	0.1	0.1	0.1	0.1	0.1	0.1	0.1	0.09	0.1	0.1
6	2	74	0.11328	0.11328	0.11328	0.10938	0.11328	0.11328	0.11328	0.10938	0.10938	0.10938	0.11328	0.11328	0.10547	0.11328	0.11328	0.10938
7	1	67	0.13281	0.13672	0.11328	0.11328	0.11328	0.10547	0.11328	0.10156	0.11328	0.10156	0.12109	0.12109	0.10938	0.10547	0.12109	0.10938
8	2	54	0.12891	0.12109	0.10938	0.10547	0.10938	0.10547	0.10547	0.10547	0.10547	0.10547	0.11719	0.10938	0.10547	0.10156	0.10547	0.10547
9	1	49	0.10938	0.10938	0.10938	0.10938	0.10938	0.10938	0.10547	0.10938	0.11328	0.10547	0.11328	0.10938	0.10547	0.10938	0.10547	0.10547
10	1	51	0.10156	0.10547	0.10156	0.10156	0.09766	0.09766	0.10156	0.10156	0.10156	0.09766	0.10156	0.10547	0.10547	0.09766	0.10156	0.09375
11	2	65	0.12	0.13	0.12	0.13	0.12	0.13	0.12	0.13	0.13	0.13	0.12	0.13	0.12	0.14	0.12	0.12
12	2	65	0.13	0.13	0.13	0.13	0.13	0.13	0.13	0.13	0.13	0.13	0.13	0.13	0.13	0.13	0.13	0.13
13	1	60	0.11719	0.11719	0.11719	0.11719	0.10938	0.11328	0.10547	0.10547	0.10547	0.10547	0.11719	0.11328	0.11719	0.10938	0.10547	0.10547
14	2	74	0.14	0.14	0.13	0.14	0.13	0.14	0.13	0.13	0.13	0.12	0.14	0.14	0.13	0.13	0.13	0.14
15	1	79	0.12891	0.12891	0.12891	0.125	0.125	0.125	0.11719	0.12109	0.125	0.11719	0.12891	0.12891	0.12109	0.12109	0.12891	0.12891
16	2	75	0.125	0.125	0.125	0.12109	0.125	0.12109	0.12109	0.11719	0.11719	0.11328	0.12891	0.125	0.12109	0.12109	0.12109	0.12109
17	2	73	0.11	0.11	0.11	0.11	0.11	0.11	0.11	0.11	0.11	0.11	0.11	0.11	0.11	0.11	0.1	0.11
18	1	77	0.13	0.12	0.13	0.12	0.13	0.12	0.13	0.12	0.13	0.13	0.13	0.13	0.13	0.13	0.13	0.13
19	1	68	0.14844	0.14844	0.13672	0.14063	0.13672	0.14844	0.13281	0.14453	0.13281	0.13281	0.15234	0.15625	0.13672	0.13672	0.14844	0.15234
20	1	71	0.12891	0.12891	0.12891	0.12891	0.125	0.13281	0.11719	0.12891	0.125	0.125	0.12891	0.12891	0.12109	0.12109	0.12891	0.13281
21	1	73	0.12	0.11	0.12	0.12	0.11	0.11	0.1	0.1	0.1	0.1	0.12	0.11	0.1	0.11	0.11	0.11
22	2	62	0.11	0.11	0.11	0.11	0.11	0.11	0.11	0.11	0.11	0.11	0.11	0.11	0.11	0.11	0.11	0.11
23	1	73	0.12891	0.12891	0.125	0.12891	0.12109	0.125	0.11719	0.11328	0.125	0.12109	0.12891	0.12891	0.12109	0.12891	0.12891	0.125
24	1	72	0.13281	0.12891	0.13281	0.12891	0.12891	0.12891	0.125	0.12109	0.125	0.11328	0.12891	0.13281	0.125	0.125	0.12891	0.12109
25	1	66	0.11	0.11	0.11	0.11	0.1	0.11	0.1	0.11	0.1	0.11	0.11	0.11	0.1	0.11	0.1	0.11
26	2	68	0.12	0.12	0.12	0.11	0.11	0.11	0.11	0.11	0.11	0.1	0.12	0.12	0.12	0.1	0.12	0.11
27	2	70	0.10156	0.09766	0.10156	0.10156	0.10156	0.10156	0.10156	0.10547	0.10156	0.10156	0.10156	0.10547	0.09375	0.1	0.10547	0.11719
28	2	69	0.11328	0.11719	0.11719	0.11719	0.11719	0.11719	0.11328	0.10938	0.10547	0.10156	0.11719	0.11719	0.11328	0.10547	0.10547	0.10938
29	1	68	0.09766	0.09766	0.09766	0.09375	0.09766	0.09766	0.09766	0.09766	0.09766	0.09766	0.09766	0.09375	0.09766	0.09766	0.09375	0.09766
30	2	64	0.10547	0.10547	0.10938	0.10547	0.10938	0.10547	0.10547	0.10547	0.10156	0.10156	0.10547	0.10547	0.10156	0.10547	0.10156	0.10156

## Sheet: PD--CI
Number	SEX(M1/F2）	Age	Fp1	Fp2	F3	F4	C3	C4	P3	P4	O1	O2	F7	F8	T3	T4	T5	T6
1	1	71	0.13281	0.12891	0.13281	0.13281	0.13281	0.125	0.12891	0.11719	0.12891	0.125	0.13281	0.12891	0.13281	0.125	0.13281	0.12891
2	2	75	0.11719	0.11719	0.11719	0.11719	0.11719	0.11328	0.11328	0.10938	0.10938	0.10547	0.11719	0.11719	0.12109	0.11328	0.12109	0.11328
3	2	78	0.11719	0.10938	0.11328	0.10547	0.11328	0.10156	0.10938	0.10156	0.10938	0.10156	0.11719	0.10547	0.10938	0.08984	0.11328	0.10938
4	1	73	0.125	0.12891	0.12109	0.12891	0.12109	0.125	0.12109	0.12891	0.125	0.13281	0.11719	0.13281	0.11328	0.14063	0.10938	0.13672
5	1	74	0.11719	0.10938	0.11328	0.10547	0.11328	0.10156	0.10547	0.10156	0.10547	0.10547	0.11719	0.10938	0.10938	0.10547	0.10547	0.10547
6	1	59	0.12891	0.13281	0.12891	0.13281	0.13281	0.13672	0.12891	0.13281	0.125	0.15234	0.13672	0.13672	0.12891	0.13672	0.12891	0.16016
7	2	81	0.10938	0.11719	0.10547	0.10938	0.10547	0.10938	0.10938	0.11328	0.11328	0.11328	0.10938	0.11719	0.10156	0.10547	0.11328	0.11719
8	1	80	0.13281	0.12891	0.125	0.12109	0.11719	0.11719	0.11719	0.11719	0.12109	0.12109	0.125	0.125	0.12891	0.125	0.14063	0.12109
9	2	78	0.14453	0.16406	0.125	0.13281	0.125	0.12891	0.13281	0.14453	0.13281	0.14844	0.14063	0.13672	0.125	0.13281	0.13281	0.14453
10	1	59	0.11719	0.12109	0.10938	0.11719	0.09766	0.10547	0.09766	0.10156	0.09766	0.10156	0.11719	0.11719	0.10156	0.10547	0.09375	0.10547
11	2	73	0.12891	0.12891	0.125	0.125	0.125	0.125	0.12891	0.12891	0.13281	0.13281	0.13672	0.13672	0.12109	0.125	0.13281	0.12891
12	1	64	0.10938	0.10938	0.10938	0.10938	0.11328	0.10938	0.10938	0.10547	0.10938	0.10547	0.11328	0.10938	0.10938	0.10547	0.11328	0.11328
13	1	65	0.125	0.125	0.125	0.12891	0.125	0.12891	0.12109	0.12109	0.12891	0.12891	0.13672	0.12891	0.12109	0.12891	0.12891	0.13281
14	1	74	0.13281	0.125	0.12891	0.12891	0.12891	0.13672	0.13281	0.14844	0.12891	0.14063	0.13281	0.11719	0.11328	0.14063	0.125	0.14453
15	1	74	0.11	0.1	0.1	0.1	0.1	0.1	0.1	0.1	0.1	0.1	0.1	0.1	0.1	0.1	0.1	0.1
16	2	71	0.12109	0.125	0.12109	0.125	0.12109	0.12109	0.11719	0.12109	0.11719	0.11719	0.11719	0.125	0.11719	0.12109	0.11719	0.125
17	2	69	0.11328	0.10938	0.11328	0.10938	0.10938	0.10938	0.10938	0.10938	0.10547	0.10938	0.11719	0.10938	0.10547	0.10547	0.11328	0.11328
18	2	69	0.13281	0.10547	0.09766	0.09375	0.09375	0.09375	0.09375	0.09375	0.08984	0.09375	0.10547	0.10547	0.09766	0.09766	0.09766	0.09766
19	1	68	0.14063	0.14063	0.13281	0.13281	0.13281	0.12891	0.13672	0.125	0.13672	0.125	0.13672	0.13281	0.13281	0.12891	0.13672	0.125
20	2	65	0.11719	0.12109	0.11328	0.11719	0.10938	0.12109	0.10547	0.125	0.10938	0.12109	0.11719	0.12109	0.10547	0.13281	0.10938	0.11719
21	1	74	0.12	0.12	0.12	0.12	0.12	0.12	0.11	0.11	0.11	0.11	0.12	0.12	0.11	0.12	0.11	0.12
22	2	78	0.10547	0.10938	0.10547	0.10156	0.10156	0.10156	0.09766	0.09375	0.10156	0.10156	0.10938	0.11328	0.10547	0.10156	0.11328	0.11328
23	1	58	0.10156	0.10547	0.10547	0.10156	0.10156	0.10547	0.10156	0.10156	0.10156	0.10547	0.10156	0.10156	0.10547	0.10156	0.10156	0.10547
24	1	56	0.13281	0.125	0.13281	0.125	0.12891	0.125	0.125	0.125	0.12109	0.12109	0.13281	0.125	0.125	0.12109	0.12109	0.12109
